# Supplementary material for: Sleep Abnormalities in SLC13A5 Citrate Transporter Disorder
Source: Genes (Basel). 2024 Oct 18;15(10):1338. doi: 10.3390/genes15101338 (PMC11507356; doi:10.3390/genes15101338)
Supplement: Supplementary file 1 [file genes-15-01338-s001.zip]

Archive with 1 entries (1 files):
- genes-3233679-supplementary.pdf
